# Supplementary material for: Microwave Synthesized 2D WO3 Nanosheets for VOCs Gas Sensors
Source: Nanomaterials (Basel). 2022 Sep 15;12(18):3211. doi: 10.3390/nano12183211 (PMC9506399; doi:10.3390/nano12183211)
Supplement: Supplementary file 1 [file nanomaterials-12-03211-s001.zip]

Archive with 1 entries (1 files):
- nanomaterials-1896416-supplementary.pdf
